# Supplementary material for: Anti-Müllerian hormone and pregnancy after autologous hematopoietic stem cell transplantation for multiple sclerosis
Source: PLoS One. 2023 Apr 12;18(4):e0284288. doi: 10.1371/journal.pone.0284288 (PMC10096464; doi:10.1371/journal.pone.0284288)
Supplement: S1 File — (CSV) [file pone.0284288.s001.csv]

Table Analyzed	AMH,age,transpl
Dependent variable	AMH
Regression type	Least squares
Model
Analysis of Variance	SS	DF	MS	F (DFn, DFd)	P value
Regression	5167	2	2583	F (2, 99) = 86.35	P<0.0001
Age	172,9	1	172,9	F (1, 99) = 5.779	P=0.0181
Transplantation	4857	1	4857	F (1, 99) = 162.4	P<0.0001
Residual	2962	99	29,92
Total	8128	101
Parameter estimates	Variable	Estimate	Standard error	95% CI (asymptotic)	|t|	P value	P value summary
β0	Intercept	27,69	2,981	21.78 to 33.61	9,29	<0.0001	****
β1	Age	-0,2083	0,08666	-0.3803 to -0.03638	2,404	0,0181	*
β2	Transplantation[1]	-19,01	1,492	-21.97 to -16.05	12,74	<0.0001	****
Goodness of Fit
Degrees of Freedom	99
R squared	0,6356
Multicollinearity	Variable	VIF	R2 with other variables
β0	Intercept
β1	Age	1,004	0,003998
β2	Transplantation[1]	1,004	0,003998
Normality of Residuals	Statistics	P value	Passed normality test (alpha=0.05)?	P value summary
D'Agostino-Pearson omnibus (K2)	21,25	<0.0001	No	****
Anderson-Darling (A2*)	8,093	<0.0001	No	****
Shapiro-Wilk (W)	0,7769	<0.0001	No	****
Kolmogorov-Smirnov (distance)	0,2404	<0.0001	No	****
Data summary
Rows in table	103
Rows skipped (missing data)	1
Rows analyzed (# cases)	102
Number of parameter estimates	3
#cases/#parameters	34
